# Supplementary material for: Psychiatric presentations and admissions during the first wave of Covid-19 compared to 2019 in a psychiatric emergency department in Berlin, Germany: a retrospective chart review
Source: BMC Psychiatry. 2023 Jan 14;23:38. doi: 10.1186/s12888-023-04537-x (PMC9839445; doi:10.1186/s12888-023-04537-x)
Supplement: Supplementary file 2 — Additional file 2: Table 1s. Comparison of mode of attendance by gender presenting to the psychiatric emergency department during the first wave of Covid-19 in 2020 and the comparison period in 2019. Table 2s. Comparison of residency of across diagnostic categories presenting to the psychiatric emergency department during the first wave of Covid-19 in 2020 and the comparison period in 2019. Table 3s. Comparison of median hospital admission duration across diagnostic categories presenting to the psychiatric emergency department during the first wave of Covid-19 in 2020 and the comparison period in 2019 [file 12888_2023_4537_MOESM2_ESM.xlsx]

## Sheet: Supplementary table 1s revised
Titel: Comparison of mode of attendance by gender presenting to the psychiatric emergency department during the first wave of Covid-19 in 2020 and the comparison period in 2019.
"Difference" is the relative change of absolute numbers in 2020 compared to 2019 in percentage values. P-values are resulting from chi²-tests.
	2019 pre-Covid-19 period	2020 1st wave of Covid-19	difference between abs. numbers	p-value
	cases (% of all cases in time period))	cases (% of all cases in time period))	%
Mode of attendance
Women				p < 0.001
In police custody	38 (9.9)	67 (21.5)	+76.3
Redirected from other hospital	38 (9.9)	43 (13.8)	+13.2
Self-referring	122 (31.9)	88 (28.3)	-27.9
With legal guardian/social worker	11 (2.9)	7 (2.3)	-36.4
With family/friends	79 (20.6)	40 (12.9)	-49.4
Ambulance/paramedics	95 (24.8)	66 (21.2)	-30.5
Men				p = 0.200
In police custody	108 (21.1)	99 (19.7)	-8.3
Redirected from other hospital	47 (9.2)	70 (13.9)	+48.9
Self-referring	185 (36.2)	170 (33.9)	-8.1
With legal guardian/social worker	16 (3.1)	17 (3.4)	+6.3
With family/friends	56 (11.0)	43 (8.6)	-23.2
Ambulance/paramedics	99 (19.4)	103 (20.5)	-4.0

## Sheet: Supplementary table 2s revised
Titel: Comparison of residency of across diagnostic categories presenting to the psychiatric emergency department during the first wave of Covid-19 in 2020 and the comparison period in 2019.
"Difference" is the relative change of absolute numbers in 2020 compared to 2019 in percentage values. P-values are resulting from chi²-tests. Abbreviations used: SHK = St. Hedwig hospital; (a): "no information available", "Residency outside Germany" was not included in statistical testing, as this would not allow for the Chi²-test due to low case numbers. In"Organic mental disorders", "Not Berli…
	2019 pre-Covid-19 period	2020 1st wave of Covid-19	difference between abs. numbers	p-value
	cases (% of all cases in time period))	cases (% of all cases in time period))	%
Where from? (a)
Organic mental disorders				p = 0.256
Berlin, within SHK catchment area	32 (66.7)	28 (70.0)	-12.5
Berlin, outside SHK catchment area	17 (33.3)	8 (20.0)	-52.9
Not Berlin, but in Germany	0 (0.0)	4 (10.0)	-
Residency outside Germany	0 (0.0)	0 (0.0)	±0.0
No information available	0 (0.0)	0 (0.0)	±0.0
Substance use disorders				p = 0.093
Berlin, within SHK catchment area	227 (54.6)	252 (62.2)	+11.0
Berlin, outside SHK catchment area	159 (38.2)	128 (31.6)	-19.5
Not Berlin, but in Germany	25 (6.0)	22 (5.4)	-12.0
Residency outside Germany	5 (1.2)	1 (0.2)	-80.0
No information available	0 (0.0)	2 (0.5)	-
Schizophrenia and psychotic disorders				p = 0.133
Berlin, within SHK catchment area	176 (61.1)	191 (67.7)	+8.5
Berlin, outside SHK catchment area	90 (31.3)	67 (23.8)	-25.6
Not Berlin, but in Germany	17 (5.9)	19 (6.7)	+11.8
Residency outside Germany	5 (1.7)	3 (1.1)	-40.0
No information available	0 (0.0)	2 (0.7)	-
Bipolar and manic disorders				p = 0.132
Berlin, within SHK catchment area	24 (50.0)	35 (60.3)	+45.8
Berlin, outside SHK catchment area	14 (29.2)	20 (34.5)	+42.9
Not Berlin, but in Germany	8 (16.7)	3 (5.2)	-62.5
Residency outside Germany	2 (4.2)	0 (0.0)	-
No information available	0 (0.0)	0 (0.0)	±0.0
Depressive disorders				p = 0.717
Berlin, within SHK catchment area	99 (69.2)	67 (66.3)	-32.3
Berlin, outside SHK catchment area	35 (24.5)	29 (28.7)	-17.1
Not Berlin, but in Germany	9 (6.3)	5 (5.0)	-44.4
Residency outside Germany	0 (0.0)	0 (0.0)	±0.0
No information available	0 (0.0)	0 (0.0)	±0.0
Neurotic-, somatoform- and stress-related disorders				p = 0.344
Berlin, within SHK catchment area	93 (59.6)	94 (65.7)	+1.1
Berlin, outside SHK catchment area	55 (35.3)	39 (27.3)	-29.1
Not Berlin, but in Germany	8 (5.1)	9 (6.3)	12.5
Residency outside Germany	0 (0.0)	1 (0.7)	-
No information available	0 (0.0)	0 (0.0)	±0.0
Personality disorders				p = 0.003
Berlin, within SHK catchment area	60 (45.5)	55 (69.6)	-8.3
Berlin, outside SHK catchment area	63 (47.7)	20 (25.3)	-68.3
Not Berlin, but in Germany	9 (6.8)	4 (5.1)	-55.6
Residency outside Germany	0 (0.0)	0 (0.0)	±0.0
No information available	0 (0.0)	0 (0.0)	±0.0

## Sheet: Supplementary table 3s revised
Titel: Comparison of median hospital admission duration across diagnostic categories presenting to the psychiatric emergency department during the first wave of Covid-19 in 2020 and the comparison period in 2019.
Comparison of median hospital admission duration across diagnostic categories presenting to the psychiatric emergency department during the first wave of Covid-19 in 2020 and the comparison period in 2019. P-values and Z-values are resulting from Mann-Whitney-U Tests.
	2019 pre-Covid-19 period	2020 1st wave of Covid-19	p-value
Organic mental disorders
Median duration of hospital admission	22.5 days	20.0 days	0.438	Z = -0.775
Substance use disorders
Median duration of hospital admission	8.0 days	5.0 days	0.019	Z = -2.350
Schizophrenia and psychotic disorders
Median duration of hospital admission	10.5 days	10.0 days	0.420	Z = -0.806
Bipolar and manic disorders
Median duration of hospital admission	21.0 days	12.0 days	0.456	Z = -0.746
Depressive disorders
Median duration of hospital admission	19.0 days	11.0 days	0.163	Z = -1.397
Neurotic-, somatoform- and stress-related disorders
Median duration of hospital admission	12.0 days	5.0 days	0.018	Z = -2.375
Personality disorders
Median duration of hospital admission	10.0 days	3.0 days	0.002	Z = -3.047
